# Supplementary material for: The Fabrication of a Probe-Integrated Electrochemiluminescence Aptasensor Based on Double-Layered Nanochannel Array with Opposite Charges for the Sensitive Determination of C-Reactive Protein
Source: Molecules. 2023 Nov 30;28(23):7867. doi: 10.3390/molecules28237867 (PMC10708393; doi:10.3390/molecules28237867)
Supplement: Supplementary file 1 [file molecules-28-07867-s001.zip]

Archive with 1 entries (1 files):
- molecules-2675716-supplementary.pdf
